# Supplementary material for: Capacitive Insect Sensing Under a Single Dual-Arc Geometry: A Laboratory Benchmark of Four CDC Architectures
Source: Sensors (Basel). 2026 May 22;26(11):3306. doi: 10.3390/s26113306 (PMC13259291; doi:10.3390/s26113306)
Supplement: Supplementary file 1 [file sensors-26-03306-s001.zip]

Archive with 1 entries (1 files):
- sensors-4261004-supplementary.pdf
